# Supplementary material for: Formation of Aggregate-Free Gold Nanoparticles in the Cyclodextrin-Tetrachloroaurate System Follows Finke–Watzky Kinetics
Source: Nanomaterials (Basel). 2022 Feb 9;12(4):583. doi: 10.3390/nano12040583 (PMC8875903; doi:10.3390/nano12040583)
Supplement: Supplementary file 1 [file nanomaterials-12-00583-s001.zip]

Archive with 1 entries (1 files):
- nanomaterials-1572588-supplementary.pdf
